# Supplementary material for: 1,25-Dihydroxyvitamin D Induces a NURR1–Tyrosine Hydroxylase Transcriptional Axis Modulated by Rexinoid/RXR Signaling in Parkinson’s Disease-Relevant Human Neural Cell Models
Source: Cells. 2026 Jul 3;15(13):1210. doi: 10.3390/cells15131210 (PMC13359966; doi:10.3390/cells15131210)
Supplement: Supplementary file 1 [file cells-15-01210-s001.zip]

Archive with 1 entries (1 files):
- cells-4356003-supplementary.pdf
